# Supplementary material for: Understanding the patient journey to diagnosis of lung cancer
Source: BMC Cancer. 2021 Apr 14;21:402. doi: 10.1186/s12885-021-08067-1 (PMC8045203; doi:10.1186/s12885-021-08067-1)
Supplement: Supplementary file 2 — Additional file 2: Appendix 2. Biopsy Complications by Lung Cancer and SPN Cohorts. [file 12885_2021_8067_MOESM2_ESM.xlsx]

## Sheet: Sheet1
Combined Stage 0 and Stage I (N=317)						Stage II (N=108)					Stage III (N=327)					Stage IV (N=707)
Visit Characteristics	Patients with confirmed diagnosis of lung cancer, Index Date	Visit one following index visit	Visit two following index visit	Visit three following index visit	Visit 4 + all visits up to end of study period	Patients with confirmed diagnosis of lung cancer, Index Date	Visit one following index visit	Visit two following index visit	Visit three following index visit	Visit 4 + all visits up to end of study period	Patients with confirmed diagnosis of lung cancer, Index Date	Visit one following index visit	Visit two following index visit	Visit three following index visit	Visit 4 + all visits up to end of study period	Patients with confirmed diagnosis of lung cancer, Index Date	Visit one following index visit	Visit two following index visit	Visit three following index visit	Visit 4 + all visits up to end of study period
	N=317	N=279	N=232	N=190	N=155	N=108	N=88	N=75	N=51	N=37	N=327	N=288	N=235	N=179	N=127	N=707	N=593	N=437	N=313	N=232
Days (median (IQR)) between visits		7 (3, 20)	7 (3, 17)	10 (4, 21)	12.2 (6.3, 31.1)		6 (2, 16)	6 (2, 12)	6 (3, 12)	10.3 (5.5, 18.6)		4 (1, 10)	6 (2, 13)	6 (1, 10)	10.6 (5.2, 24.1)		2 (1, 7)	3 (1, 8)	3 (1, 7)	7.3 (4.5, 16.4)
Cumulative days from index visit (median (IQR))		7 (3, 20)	18 (8, 37.5)	31 (18, 71)	195.8 (135.2, 251.6)		6 (2, 16)	14 (7, 33)	19 (13, 54)	146.4 (99.2, 182.3)		4 (1, 10)	12 (6, 24)	19 (9, 35)	148.0 (116.6, 188.5)		2 (1, 7)	7 (2, 18)	13 (4, 34)	115.5 (90.0, 139.5)
LDCT scan	7 (2.21)	3 (1.08)	1 (0.43)	0 (0.00)	2 (1.29)	0 (0.00)	0 (0.00)	0 (0.00)	0 (0.00)	0 (0.00)	0 (0.00)	0 (0.00)	0 (0.00)	0 (0.00)	0 (0.00)	2 (0.28)	0 (0.00)	0 (0.00)	0 (0.00)	0 (0.00)
Chest Imaging	212 (66.88)	83 (29.75)	71 (30.60)	70 (36.84)	141 (90.97)	73 (67.59)	37 (42.05)	32 (42.67)	17 (33.33)	35 (94.59)	238 (72.78)	93 (32.29)	76 (32.34)	67 (37.43)	89 (70.08)	536 (75.81)	210 (35.41)	141 (32.27)	101 (32.27)	167 (71.98)
E&M	119 (37.54)	152 (54.48)	126 (54.31)	101 (53.16)	123 (79.35)	44 (40.74)	46 (52.27)	25 (33.33)	18 (35.29)	25 (67.57)	120 (36.70)	151 (52.43)	103 (43.83)	68 (37.99)	76 (59.84)	278 (39.32)	313 (52.78)	183 (41.88)	142 (45.37)	144 (62.07)
EBUS/mediastinoscopy	5 (1.58)	2 (0.72)	1 (0.43)	1 (0.53)	22 (14.19)	3 (2.78)	4 (4.55)	4 (5.33)	3 (5.88)	5 (13.51)	11 (3.36)	11 (3.82)	15 (6.38)	17 (9.50)	42 (33.07)	9 (1.27)	24 (4.05)	14 (3.20)	11 (3.51)	36 (15.52)
Biopsy*	24 (7.57)	44 (15.77)	48 (20.69)	37 (19.47)	134 (86.45)	14 (12.96)	17 (19.32)	26 (34.67)	16 (31.37)	34 (91.89)	25 (7.65)	58 (20.14)	65 (27.66)	54 (30.17)	103 (81.10)	47 (6.65)	127 (21.42)	106 (24.26)	73 (23.32)	158 (68.10)
PET CT	8 (2.52)	16 (5.73)	20 (8.62)	14 (7.37)	46 (29.68)	1 (0.93)	3 (3.41)	3 (4.00)	5 (9.80)	8 (21.62)	5 (1.53)	7 (2.43)	23 (9.79)	11 (6.15)	26 (20.47)	6 (0.85)	20 (3.37)	21 (4.81)	14 (4.47)	38 (16.38)
Brain MRI	1 (0.32)	1 (0.36)	3 (1.29)	1 (0.53)	9 (5.81)	1 (0.93)	0 (0.00)	0 (0.00)	0 (0.00)	12 (32.43)	2 (0.61)	8 (2.78)	6 (2.55)	2 (1.12)	4 (3.15)	41 (5.80)	24 (4.05)	17 (3.89)	7 (2.24)	28 (12.07)
Bone scan	1 (0.32)	0 (0.00)	0 (0.00)	1 (0.53)	3 (1.94)	0 (0.00)	1 (1.14)	1 (1.33)	0 (0.00)	0 (0.00)	1 (0.31)	2 (0.69)	1 (0.43)	1 (0.56)	1 (0.79)	2 (0.28)	4 (0.67)	4 (0.92)	3 (0.96)	3 (1.29)
SPN diagnosis	194 (61.20)	145 (51.97)	122 (52.29)	95 (50.00)	143 (92.26)	80 (74.07)	60 (68.18)	54 (72.00)	33 (64.71)	36 (97.30)	242 (74.01)	206 (71.53)	157 (66.81)	125 (69.83)	119 (93.70)	527 (74.54)	364 (61.38)	279 (63.84)	202 (64.54)	204 (87.93)
Lung cancer diagnosis made**	38 (11.99)	47 (14.83)	42 (13.25)	35 (11.40)	155 (48.90)	20 (18.52)	13 (12.04)	24 (22.22)	14 (12.96)	37 (34.26)	39 (11.93)	53 (16.21)	56 (17.13)	52 (15.90)	127 (38.84)	114 (16.12)	156 (22.07)	124 (17.54)	81 (11.46)	232 (32.81)
* all biopsy types from REACHnet database. Excludes EBUS/Mediastinoscopy (counted separately) and biopsy of the pleura
** % relative to the total number of cancer patients at each index visit, by stage
